# Supplementary material for: Hypotony-Free Closure of Infusion Sclerotomy Using a Slit-Modified Trocar in 23-Gauge Vitrectomy for Proliferative Diabetic Retinopathy
Source: Bioengineering (Basel). 2026 May 19;13(5):580. doi: 10.3390/bioengineering13050580 (PMC13203745; doi:10.3390/bioengineering13050580)
Supplement: Supplementary file 1 [file bioengineering-13-00580-s001.zip]

Archive with 1 entries (1 files):
- bioengineering-4299510-supplementary.MP4
